# Supplementary material for: Shift in Metabolite Profiling and Mineral Composition of Edible Halophytes Cultivated Hydroponically Under Increasing Salinity
Source: Metabolites. 2025 Nov 5;15(11):724. doi: 10.3390/metabo15110724 (PMC12654821; doi:10.3390/metabo15110724)
Supplement: Supplementary file 1 [file metabolites-15-00724-s001.zip]

Archive with 1 entries (1 files):
- metabolites-3942346-supplementary.pdf
